# Supplementary material for: High SARS-CoV-2 seroprevalence in children and adults in the Austrian ski resort of Ischgl
Source: Commun Med (Lond). 2021 Jun 30;1:4. doi: 10.1038/s43856-021-00007-1 (PMC8633917; doi:10.1038/s43856-021-00007-1)
Supplement: Supplementary file 3 — Supplementary Data 1 [file 43856_2021_7_MOESM3_ESM.xlsx]

## Sheet: Figure 1
Figure 1a
	female seropositive			male seropositive
	Estimated Mean	95% Confidence Interval		Estimated Mean	95% Confidence Interval
<6	28.4	17.72	42.21	29.29	18.4	43.22
6-9	22.1	12.57	35.87	22.85	13.05	36.89
10-13	24.17	14.71	37.07	24.97	15.3	38.01
14-17	26.38	16.39	39.57	27.22	17.04	40.53
18-24	42.23	33.57	51.39	43.29	34.46	52.56
25-34	46.33	39.78	53.01	47.41	40.78	54.12
35-44	40.06	33.56	46.92	41.1	34.57	47.96
45-54	43.8	37.19	50.65	44.87	38.09	51.84
55-64	40.36	33.76	47.33	41.4	34.64	48.5
65-74	35.47	27.1	44.84	36.47	27.9	45.98
>75	29.58	19.4	42.3	30.49	19.94	43.58
Figure 1b
	Number
mild symptoms PCR+	80
mild symtoms	326
asymptomatic PCR+	8
asymtomatic	102
hospitalized non-ICU PCR+	6
hospitalized non-ICU PCR+	2
hospitalized ICU PCR+	1
Symptoms reported before 23rd of Feb	41
Figure 1c
	Odds Ratio	95% Confidence Interval
Cough	2.51	3.3	4.36
Fever	5.19	7.72	11.5
Breathing difficulties	1.59	2.5	3.93
Sore throat	1.54	2.05	2.73
Loss of smell or taste	20.5	34.3	57.3
GI symptoms	1.57	2.19	3.06
Figure 1d
	Odds Ratio	95% Confidence Interval
Cough	0.59	1.47	3.58
Fever	1.33	3.05	7
Breathing difficulties
Sore throat	0.78	2	5.13
Loss of smell or taste	0.85	3.59	15.3
GI symptoms	0.46	1.2	3.16
